# Supplementary material for: Isolation and Characterization of Cellulose Nanocrystals from Bacterial Cellulose Synthesized via Ancylobacter sp. STN1A Using Residual Glycerol
Source: Polymers (Basel). 2025 May 1;17(9):1240. doi: 10.3390/polym17091240 (PMC12073757; doi:10.3390/polym17091240)
Supplement: Supplementary file 1 [file polymers-17-01240-s001.zip]

Archive with 1 entries (1 files):
- polymers-3608635-supplementary.pdf
